# Supplementary material for: Antifungal and Anti-Biofilm Effects of Caffeic Acid Phenethyl Ester on Different Candida Species
Source: Antibiotics (Basel). 2021 Nov 7;10(11):1359. doi: 10.3390/antibiotics10111359 (PMC8614700; doi:10.3390/antibiotics10111359)
Supplement: Supplementary file 1 [file antibiotics-10-01359-s001.zip]

Archive with 1 entries (1 files):
- Supplementary materials.pptx
